# Supplementary material for: Origanum vulgare Essential Oil against Tenebrio molitor (Coleoptera: Tenebrionidae): Composition, Insecticidal Activity, and Behavioral Response
Source: Plants (Basel). 2021 Nov 19;10(11):2513. doi: 10.3390/plants10112513 (PMC8622527; doi:10.3390/plants10112513)
Supplement: Supplementary file 1 [file plants-10-02513-s001.zip]

Archive with 1 entries (1 files):
- plants-1456520-supplementary.pdf
